# Supplementary material for: Differential Protein Expression in Berry Skin from Red Grapes with Varying Hybrid Character
Source: Int J Mol Sci. 2022 Jan 19;23(3):1051. doi: 10.3390/ijms23031051 (PMC8835309; doi:10.3390/ijms23031051)
Supplement: Supplementary file 1 [file ijms-23-01051-s001.zip]

Archive with 1 entries (1 files):
- ijms-1543460-supplementary.pdf
